# Supplementary material for: D-π-A-Type Pyrazolo[1,5-a]pyrimidine-Based Hole-Transporting Materials for Perovskite Solar Cells: Effect of the Functionalization Position
Source: Materials (Basel). 2022 Nov 11;15(22):7992. doi: 10.3390/ma15227992 (PMC9697137; doi:10.3390/ma15227992)
Supplement: Supplementary file 1 [file materials-15-07992-s001.zip]

Archive with 1 entries (1 files):
- materials-2006164-supplementary.pdf
